# Supplementary material for: The Incorporation of Sulfonated PAF Enhances the Proton Conductivity of Nafion Membranes at High Temperatures
Source: Polymers (Basel). 2024 Aug 2;16(15):2208. doi: 10.3390/polym16152208 (PMC11314880; doi:10.3390/polym16152208)
Supplement: Supplementary file 1 [file polymers-16-02208-s001.zip]

Archive with 1 entries (1 files):
- polymers-3040203-supplementary.pdf
